# Supplementary material for: Comprehensive Evaluation of Biological Effects of Pentathiepins on Various Human Cancer Cell Lines and Insights into Their Mode of Action
Source: Int J Mol Sci. 2021 Jul 16;22(14):7631. doi: 10.3390/ijms22147631 (PMC8305076; doi:10.3390/ijms22147631)
Supplement: Supplementary file 1 [file ijms-22-07631-s001.zip]

Archive with 1 entries (1 files):
- ijms-1223985-supplementary.pdf
